# Supplementary material for: Genome-Wide Assessment of Differential DNA Methylation Associated with Autoantibody Production in Systemic Lupus Erythematosus
Source: PLoS One. 2015 Jul 20;10(7):e0129813. doi: 10.1371/journal.pone.0129813 (PMC4508022; doi:10.1371/journal.pone.0129813)
Supplement: S1 Table — (XLSX) [file pone.0129813.s003.xlsx]

## Sheet: Sheet1
Supplemental Table 1
site	Chromosone	position	Gene	p (Wilcoxon)	mean anti-dsDNA positive	mean anti-dsDNA negative	mean difference	median anti-dsDNA positive	median anti-dsDNA negative	median difference
cg05552874	10	91153143	IFIT1	6.4e-18	0.4	0.56	-0.16	0.43	0.6	-0.17
cg06872964	1	79085250	IFI44L	7.2e-18	0.3	0.43	-0.14	0.3	0.47	-0.17
cg21549285	21	42799141	MX1	3e-17	0.41	0.65	-0.24	0.4	0.75	-0.35
cg00959259	3	122281975	PARP9;DTX3L	1.8e-16	0.33	0.49	-0.16	0.34	0.55	-0.2
cg10959651	2	7018020	RSAD2	4.4e-16	0.16	0.22	-0.065	0.16	0.24	-0.084
cg13130398	1	174844397	RABGAP1L	4.4e-15	0.73	0.82	-0.089	0.76	0.84	-0.079
cg07285983	1	174844490	RABGAP1L	6.9e-15	0.64	0.75	-0.11	0.66	0.77	-0.12
cg05696877	1	79088769	IFI44L	7.7e-15	0.39	0.58	-0.19	0.32	0.66	-0.34
cg03607951	1	79085586	IFI44L	1.2e-14	0.32	0.45	-0.14	0.33	0.49	-0.16
cg07839457	16	57023022	NLRC5	1.2e-14	0.27	0.41	-0.14	0.25	0.45	-0.19
cg08122652	3	122281939	PARP9;DTX3L	3.7e-14	0.56	0.71	-0.15	0.64	0.76	-0.12
cg06981309	3	146260954	PLSCR1	4.3e-14	0.3	0.41	-0.11	0.31	0.43	-0.12
cg10549986	2	7018153	RSAD2	4.3e-14	0.073	0.13	-0.056	0.055	0.14	-0.081
cg01948202	3	122400474	PARP14	4.7e-14	0.083	0.14	-0.056	0.057	0.13	-0.077
cg22930808	3	122281881	PARP9;DTX3L	8.6e-14	0.41	0.58	-0.17	0.47	0.64	-0.17
cg05994974	7	139761087	PARP12	3.7e-13	0.3	0.39	-0.087	0.31	0.4	-0.087
cg03763873	13	43565901	EPSTI1	3.9e-13	0.091	0.13	-0.043	0.078	0.14	-0.058
cg08924203	21	42798747	MX1	6e-13	0.09	0.12	-0.031	0.078	0.12	-0.038
cg17326313	2	37383568	EIF2AK2	6.5e-13	0.091	0.13	-0.035	0.084	0.13	-0.048
cg19789466	12	113344923	OAS1	6.7e-13	0.069	0.084	-0.015	0.067	0.086	-0.018
cg01028142	2	7004578	CMPK2	1.6e-12	0.68	0.79	-0.11	0.77	0.82	-0.055
cg16411857	16	57023191	NLRC5	1.7e-12	0.15	0.21	-0.053	0.14	0.21	-0.073
cg05883128	4	169239131	DDX60	2e-12	0.35	0.45	-0.099	0.35	0.48	-0.12
cg01079652	1	79118191	IFI44	6.6e-12	0.7	0.82	-0.12	0.79	0.85	-0.056
cg12836643	22	39129370	GTPBP1	9.9e-12	0.32	0.3	0.023	0.32	0.29	0.027
cg07839313	19	17514600	BST2	1.1e-11	0.46	0.5	-0.049	0.47	0.51	-0.042
cg23570810	11	315102	IFITM1	1.7e-11	0.44	0.55	-0.11	0.46	0.57	-0.11
cg07787977	1	962651	AGRN	1.8e-11	0.65	0.62	0.039	0.66	0.61	0.042
cg20098015	22	50971140	ODF3B	3e-11	0.34	0.42	-0.083	0.35	0.44	-0.089
cg13304609	1	79085162	IFI44L	4.3e-11	0.7	0.8	-0.098	0.79	0.83	-0.048
cg26312951	21	42797847	MX1	4.3e-11	0.26	0.35	-0.097	0.26	0.39	-0.13
cg13172359	10	91175366	IFIT5	6.4e-11	0.26	0.33	-0.077	0.26	0.32	-0.064
cg14293575	22	18635460	USP18	7.4e-11	0.69	0.79	-0.1	0.73	0.82	-0.089
cg22764925	22	24979964	GGT1	7.6e-11	0.58	0.64	-0.059	0.59	0.64	-0.049
cg11702942	8	144102584	LY6E	1.2e-10	0.69	0.73	-0.046	0.71	0.75	-0.036
cg04666911	11	1872756	LSP1	1.4e-10	0.61	0.58	0.024	0.61	0.59	0.022
cg18515868	4	1304836	MAEA	1.4e-10	0.87	0.83	0.031	0.87	0.83	0.038
cg03227037	20	62212228	-	1.5e-10	0.37	0.34	0.033	0.37	0.34	0.033
cg16367976	22	50969678	TYMP;ODF3B	1.8e-10	0.014	0.021	-0.0063	0.011	0.018	-0.0066
cg22642495	19	10197856	C19orf66	2e-10	0.15	0.18	-0.03	0.16	0.19	-0.033
cg06146977	13	43469464	EPSTI1	2.5e-10	0.89	0.87	0.017	0.89	0.87	0.024
cg15346781	2	7017571	RSAD2	2.9e-10	0.25	0.29	-0.038	0.25	0.29	-0.041
cg16526047	1	949893	ISG15	3e-10	0.5	0.56	-0.059	0.51	0.57	-0.061
cg18808777	6	31431503	HCP5	3e-10	0.18	0.23	-0.051	0.16	0.22	-0.063
cg07697428	17	4079341	ANKFY1	4.1e-10	0.72	0.67	0.051	0.71	0.67	0.04
cg25843003	6	31431312	HCP5	5.2e-10	0.14	0.18	-0.044	0.12	0.18	-0.057
cg14554488	9	90538261	FAM75C1	5.8e-10	0.61	0.58	0.024	0.61	0.58	0.031
cg25417936	2	165754136	-	6.3e-10	0.69	0.67	0.023	0.7	0.67	0.025
cg04300115	20	62200199	PRIC285	6.6e-10	0.6	0.56	0.042	0.6	0.56	0.038
cg23352030	20	62198469	PRIC285	7.2e-10	0.7	0.64	0.065	0.71	0.63	0.081
cg04788999	1	949850	ISG15	8.1e-10	0.61	0.66	-0.057	0.62	0.67	-0.052
cg20045320	11	319555	-	8.1e-10	0.43	0.51	-0.083	0.43	0.52	-0.091
cg09122035	11	319667	-	1e-09	0.32	0.38	-0.059	0.32	0.37	-0.058
cg02215171	4	89379156	HERC5	1.1e-09	0.29	0.34	-0.051	0.3	0.34	-0.049
cg08750951	4	89378894	HERC5	1.2e-09	0.021	0.032	-0.011	0.018	0.029	-0.011
cg22501143	1	21110436	HP1BP3	1.2e-09	0.72	0.69	0.032	0.72	0.68	0.033
cg18137244	7	2444210	CHST12	1.3e-09	0.11	0.13	-0.018	0.11	0.13	-0.024
cg22016995	11	614787	IRF7	1.4e-09	0.91	0.95	-0.047	0.95	0.97	-0.016
cg14043527	11	64642516	EHD1	1.6e-09	0.71	0.68	0.03	0.71	0.68	0.028
cg04708790	12	113355675	OAS1	1.8e-09	0.85	0.83	0.019	0.86	0.83	0.028
cg07253769	12	113447342	OAS2	2.2e-09	0.69	0.66	0.028	0.69	0.66	0.032
cg19236454	19	42799926	CIC	2.4e-09	0.75	0.74	0.019	0.76	0.73	0.021
cg22260958	12	113375880	OAS3	2.5e-09	0.69	0.73	-0.049	0.69	0.74	-0.05
cg09538921	19	14142201	IL27RA	2.6e-09	0.51	0.49	0.022	0.51	0.49	0.016
cg01387036	17	32690255	CCL1	3.2e-09	0.67	0.65	0.019	0.67	0.65	0.02
cg20062691	1	949392	ISG15	3.3e-09	0.65	0.71	-0.059	0.67	0.72	-0.056
cg02370832	10	91093681	IFIT3	3.6e-09	0.51	0.59	-0.081	0.54	0.61	-0.075
cg08926253	11	614761	IRF7	3.8e-09	0.45	0.51	-0.065	0.49	0.54	-0.046
cg01890417	1	91488275	ZNF644	4.1e-09	0.83	0.79	0.033	0.83	0.8	0.03
cg14864167	8	66751182	PDE7A	4.1e-09	0.45	0.56	-0.11	0.48	0.6	-0.12
cg16795804	2	37384523	EIF2AK2	4.3e-09	0.18	0.21	-0.027	0.18	0.21	-0.029
cg06521145	19	2048650	MKNK2	4.5e-09	0.69	0.67	0.019	0.68	0.67	0.016
cg03636394	12	121477854	OASL	4.7e-09	0.81	0.79	0.02	0.81	0.79	0.019
cg05523603	22	50973101	-	4.7e-09	0.55	0.63	-0.076	0.58	0.64	-0.061
cg03038262	11	315262	IFITM1	5.2e-09	0.4	0.48	-0.079	0.41	0.5	-0.088
cg08387293	1	984383	AGRN	5.9e-09	0.73	0.71	0.024	0.73	0.71	0.025
cg12667031	1	169878852	-	6e-09	0.98	0.97	0.0051	0.98	0.97	0.005
cg17052170	8	144099482	LY6E;LOC100133669	6e-09	0.55	0.63	-0.08	0.58	0.65	-0.068
cg08099136	6	32811251	PSMB8	6.6e-09	0.3	0.34	-0.038	0.29	0.34	-0.052
cg12110437	8	144098888	LY6E;LOC100133669	7e-09	0.36	0.44	-0.077	0.37	0.47	-0.1
cg12752647	10	73849106	SPOCK2	7.1e-09	0.67	0.64	0.021	0.67	0.64	0.026
cg14126601	2	37384708	EIF2AK2	7.1e-09	0.36	0.4	-0.046	0.36	0.41	-0.046
cg18699242	22	18632429	USP18	8.1e-09	0.39	0.45	-0.056	0.4	0.45	-0.047
cg00218406	6	31431407	HCP5	8.7e-09	0.33	0.39	-0.067	0.33	0.4	-0.071
cg04927537	17	76976091	LGALS3BP	9.8e-09	0.37	0.42	-0.051	0.39	0.43	-0.045
cg02039987	2	157291262	GPD2	1e-08	0.49	0.45	0.036	0.48	0.45	0.034
cg05295023	11	67079729	SSH3	1e-08	0.75	0.73	0.018	0.75	0.73	0.019
cg17910470	17	76795278	USP36	1e-08	0.72	0.69	0.029	0.72	0.69	0.027
cg21188533	3	53700263	CACNA1D	1e-08	0.49	0.56	-0.069	0.48	0.56	-0.078
cg06188083	10	91093005	IFIT3	1.1e-08	0.39	0.49	-0.093	0.43	0.52	-0.093
cg09974780	5	61601128	KIF2A	1.1e-08	0.65	0.62	0.031	0.65	0.62	0.027
cg10430963	17	37124558	FBXO47	1.2e-08	0.81	0.79	0.019	0.81	0.79	0.02
cg25800166	12	113375896	OAS3	1.2e-08	0.48	0.53	-0.046	0.49	0.53	-0.044
cg18444673	19	36389500	NFKBID	1.3e-08	0.44	0.43	0.019	0.45	0.42	0.021
cg25479963	12	48743861	ZNF641	1.3e-08	0.51	0.49	0.017	0.51	0.49	0.015
cg26709300	16	30106682	YPEL3	1.3e-08	0.62	0.59	0.032	0.62	0.58	0.035
cg05345285	19	2215718	DOT1L	1.4e-08	0.87	0.84	0.033	0.87	0.83	0.037
cg11224765	22	50971109	ODF3B	1.4e-08	0.21	0.26	-0.046	0.21	0.26	-0.051
cg03848588	9	32525008	DDX58	1.5e-08	0.82	0.85	-0.032	0.84	0.86	-0.015
cg06154903	11	64642558	EHD1	1.5e-08	0.88	0.84	0.038	0.89	0.85	0.042
cg21010350	7	150445533	LOC100128542	1.5e-08	0.85	0.83	0.018	0.85	0.83	0.018
cg12832565	1	145715672	CD160	1.6e-08	0.6	0.58	0.026	0.6	0.57	0.03
cg03842063	20	62190522	PRIC285	1.7e-08	0.77	0.75	0.023	0.77	0.75	0.027
cg26552621	19	1271019	C19orf23;CIRBP	1.8e-08	0.64	0.61	0.029	0.63	0.61	0.029
cg01309328	6	32811253	PSMB8	1.9e-08	0.32	0.35	-0.035	0.32	0.36	-0.042
cg17980508	1	79085713	IFI44L	1.9e-08	0.2	0.25	-0.054	0.2	0.26	-0.061
cg24973755	4	1304972	MAEA	1.9e-08	0.76	0.71	0.052	0.75	0.7	0.046
cg03811829	1	949449	ISG15	2e-08	0.72	0.76	-0.046	0.74	0.77	-0.036
cg10546888	22	38890734	DDX17	2e-08	0.47	0.44	0.03	0.46	0.43	0.03
cg18234547	4	1247683	-	2.4e-08	0.84	0.82	0.018	0.84	0.82	0.021
cg00895196	6	22147182	FLJ22536	2.6e-08	0.85	0.82	0.034	0.85	0.82	0.028
cg13411554	3	53700276	CACNA1D	2.7e-08	0.33	0.4	-0.071	0.31	0.4	-0.088
cg26573274	13	110386152	-	2.7e-08	0.93	0.91	0.018	0.93	0.92	0.015
cg23474890	12	122467179	BCL7A	2.8e-08	0.8	0.75	0.044	0.8	0.76	0.041
cg06340704	13	97877417	MBNL2	2.9e-08	0.73	0.7	0.032	0.74	0.7	0.038
cg11477010	17	4079262	ANKFY1	2.9e-08	0.78	0.75	0.031	0.78	0.75	0.033
cg12087471	11	46374124	DGKZ	2.9e-08	0.84	0.82	0.016	0.84	0.82	0.016
cg09010372	4	1323433	MAEA	3e-08	0.84	0.83	0.013	0.84	0.82	0.013
cg19459791	15	65363022	-	3e-08	0.76	0.73	0.026	0.76	0.74	0.025
cg02583620	11	15098608	CALCB	3.2e-08	0.22	0.2	0.024	0.22	0.2	0.018
cg02695677	7	130673538	FLJ43663	3.2e-08	0.87	0.85	0.017	0.88	0.85	0.027
cg14392283	8	144103587	LY6E	3.2e-08	0.91	0.95	-0.038	0.94	0.96	-0.02
cg13406746	11	615583	IRF7;IRF7	3.3e-08	0.16	0.17	-0.018	0.15	0.17	-0.018
cg19371652	12	113415883	OAS2	3.3e-08	0.25	0.29	-0.04	0.26	0.31	-0.049
cg13049398	18	74157682	ZNF516	3.4e-08	0.72	0.69	0.025	0.72	0.69	0.032
cg11738543	12	93967225	SOCS2	3.5e-08	0.13	0.14	-0.016	0.13	0.14	-0.016
cg25954539	6	31323677	HLA-B	3.6e-08	0.21	0.27	-0.068	0.2	0.28	-0.078
cg03035167	2	201336269	SPATS2L	3.7e-08	0.66	0.62	0.041	0.65	0.62	0.032
cg06064964	20	62199181	PRIC285	4e-08	0.07	0.054	0.015	0.06	0.05	0.011
cg17990365	11	319718	IFITM3	4.1e-08	0.46	0.52	-0.057	0.47	0.52	-0.055
cg18299068	4	1305425	MAEA	4.2e-08	0.86	0.83	0.032	0.86	0.83	0.028
cg00962903	3	168863028	MECOM	4.3e-08	0.2	0.22	-0.026	0.2	0.23	-0.026
cg26514099	6	33397710	SYNGAP1	4.6e-08	0.31	0.29	0.021	0.31	0.29	0.025
cg14719959	8	61777711	CHD7	4.8e-08	0.7	0.67	0.026	0.7	0.68	0.027
cg01971407	11	313624	IFITM1	4.9e-08	0.38	0.43	-0.043	0.39	0.43	-0.044
cg25799241	8	144805740	-	4.9e-08	0.84	0.82	0.016	0.84	0.83	0.013
cg18568067	11	46373641	DGKZ	5.3e-08	0.68	0.66	0.021	0.68	0.66	0.021
cg06928325	16	29755688	C16orf54	5.4e-08	0.71	0.69	0.018	0.71	0.69	0.018
cg09728392	16	66585799	CKLF;TK2	5.4e-08	0.47	0.45	0.024	0.47	0.45	0.02
cg22768358	11	113947148	ZBTB16	5.4e-08	0.81	0.8	0.015	0.82	0.8	0.019
cg01721555	3	122401300	PARP14	5.5e-08	0.85	0.88	-0.031	0.86	0.88	-0.022
cg01372572	15	25941836	ATP10A	5.6e-08	0.66	0.64	0.022	0.67	0.64	0.023
cg04797323	12	93966978	SOCS2	5.6e-08	0.065	0.083	-0.018	0.063	0.082	-0.019
cg12359279	21	42797953	MX1	5.6e-08	0.047	0.054	-0.0072	0.043	0.054	-0.012
cg01963623	22	18632433	USP18	5.7e-08	0.39	0.43	-0.049	0.39	0.43	-0.042
cg09624807	16	57080116	NLRC5	5.7e-08	0.78	0.76	0.018	0.78	0.76	0.021
cg17200577	10	34466793	PARD3	5.8e-08	0.76	0.74	0.022	0.76	0.73	0.022
cg26650480	20	4796176	RASSF2	5.8e-08	0.68	0.66	0.02	0.68	0.66	0.019
cg23883738	2	179974586	SESTD1	5.9e-08	0.87	0.86	0.018	0.88	0.86	0.017
cg16400320	8	144105210	-	6e-08	0.8	0.83	-0.029	0.81	0.84	-0.023
cg13100600	1	958351	AGRN	6.1e-08	0.5	0.46	0.041	0.49	0.45	0.038
cg09999348	2	46398848	PRKCE	6.2e-08	0.82	0.8	0.019	0.82	0.81	0.018
cg03710889	2	219252818	SLC11A1	6.3e-08	0.49	0.52	-0.032	0.49	0.52	-0.031
cg08244262	21	42797939	MX1	6.9e-08	0.035	0.041	-0.0063	0.033	0.041	-0.0077
cg26599989	11	1297087	TOLLIP	7e-08	0.54	0.52	0.023	0.54	0.52	0.02
cg17801765	1	958274	AGRN	7.1e-08	0.76	0.71	0.042	0.75	0.71	0.038
cg12461141	11	5710654	TRIM22	7.2e-08	0.45	0.49	-0.039	0.45	0.49	-0.035
cg08577293	17	40253614	DHX58	7.3e-08	0.84	0.82	0.024	0.85	0.82	0.026
cg25404758	7	70139561	AUTS2	7.4e-08	0.83	0.8	0.028	0.83	0.8	0.025
cg27049094	2	75067716	HK2	7.5e-08	0.49	0.46	0.036	0.49	0.45	0.04
cg06761203	12	58147888	MARCH9	7.8e-08	0.5	0.48	0.022	0.5	0.48	0.02
cg07534316	16	89061498	-	7.9e-08	0.75	0.73	0.015	0.75	0.73	0.018
cg05957567	12	122467228	BCL7A	8.1e-08	0.67	0.64	0.027	0.67	0.64	0.025
cg10734665	15	26107410	ATP10A	8.2e-08	0.2	0.24	-0.036	0.2	0.25	-0.046
cg13477354	1	101705539	S1PR1	8.2e-08	0.89	0.87	0.023	0.89	0.87	0.023
cg13693517	20	13616618	TASP1	8.3e-08	0.29	0.27	0.024	0.28	0.26	0.02
cg12103219	19	30165308	PLEKHF1	8.5e-08	0.91	0.88	0.025	0.91	0.88	0.023
cg01355957	10	91175165	IFIT5	8.7e-08	0.051	0.071	-0.02	0.049	0.055	-0.0061
cg00311984	8	145051668	PLEC1;PARP10	8.8e-08	0.53	0.51	0.026	0.53	0.5	0.027
cg02020821	14	102310690	PPP2R5C	8.9e-08	0.5	0.48	0.02	0.5	0.48	0.017
cg20291162	17	40259547	DHX58	9.7e-08	0.6	0.54	0.058	0.6	0.55	0.049
cg13449606	1	27686328	MAP3K6	9.8e-08	0.76	0.74	0.021	0.77	0.75	0.019
cg19281794	3	112218761	BTLA	9.8e-08	0.25	0.22	0.032	0.24	0.21	0.03
cg26849077	15	65914281	SLC24A1	9.8e-08	0.88	0.87	0.011	0.88	0.87	0.01
cg09080120	6	33246105	B3GALT4	9.9e-08	0.73	0.71	0.023	0.74	0.71	0.026
cg24430034	13	110386176	-	9.9e-08	0.93	0.91	0.022	0.93	0.91	0.015
cg00855901	1	79085765	IFI44L	1e-07	0.13	0.17	-0.043	0.13	0.17	-0.04
cg13867370	9	71589563	PIP5K1B	1e-07	0.44	0.41	0.022	0.44	0.41	0.025
cg19693031	1	145441552	TXNIP	1e-07	0.74	0.71	0.027	0.75	0.72	0.03
cg01525879	11	67207498	CORO1B	1.1e-07	0.76	0.74	0.028	0.76	0.74	0.029
cg03050965	1	101705237	S1PR1	1.1e-07	0.71	0.69	0.03	0.71	0.69	0.024
cg06046490	11	320940	IFITM3	1.1e-07	0.12	0.15	-0.031	0.11	0.15	-0.035
cg25336334	2	190474045	-	1.1e-07	0.84	0.82	0.019	0.84	0.82	0.02
