# Supplementary material for: Genome-Wide Assessment of Differential DNA Methylation Associated with Autoantibody Production in Systemic Lupus Erythematosus
Source: PLoS One. 2015 Jul 20;10(7):e0129813. doi: 10.1371/journal.pone.0129813 (PMC4508022; doi:10.1371/journal.pone.0129813)
Supplement: S3 Table — (XLSX) [file pone.0129813.s005.xlsx]

## Sheet: Sheet1
Supplementary Table 3
site	Chr	position	Gene	mean difference anti-dsDNA (95% CI)	p anti-dsDNA	mean difference anti-SSA (95% CI)	p anti-SSA	mean difference anti-Sm (95% CI)	p anti-Sm	mean difference anti-RNP (95% CI)	p anti-RNP
cg20062691	1	949392	ISG15	-0.048 (-0.065 to -0.031)	3.7e-08	-0.039 (-0.059 to -0.02)	9.7e-05	-0.093 (-0.12 to -0.066)	1.1e-10	-0.079 (-0.101 to -0.057)	1.1e-11
cg03811829	1	949449	ISG15	-0.038 (-0.053 to -0.024)	2.7e-07	-0.025 (-0.042 to -0.008)	0.0041	-0.082 (-0.105 to -0.058)	3.3e-11	-0.069 (-0.088 to -0.05)	3.2e-12
cg04788999	1	949850	ISG15	-0.047 (-0.063 to -0.032)	1.2e-08	-0.031 (-0.05 to -0.012)	0.0014	-0.088 (-0.114 to -0.062)	2.2e-10	-0.065 (-0.086 to -0.043)	8.2e-09
cg16526047	1	949893	ISG15	-0.049 (-0.066 to -0.033)	1.3e-08	-0.035 (-0.054 to -0.015)	0.00057	-0.093 (-0.12 to -0.066)	1e-10	-0.075 (-0.097 to -0.054)	7.8e-11
cg07123796	1	950971		-0.01 (-0.016 to -0.0039)	0.0014	-0.013 (-0.02 to -0.0063)	0.00022	-0.034 (-0.044 to -0.025)	1.4e-11	-0.026 (-0.034 to -0.018)	1.9e-10
cg09363892	1	954619	AGRN	0.013 (0.006 to 0.021)	0.00046	0.011 (0.0023 to 0.019)	0.014	0.039 (0.027 to 0.051)	5.7e-10	0.032 (0.022 to 0.041)	2.1e-10
cg03185752	1	954631	AGRN	0.0071 (0.0024 to 0.012)	0.0031	0.0075 (0.0021 to 0.013)	0.0069	0.019 (0.011 to 0.027)	1.7e-06	0.018 (0.012 to 0.024)	1.1e-08
cg17801765	1	958274	AGRN	0.037 (0.022 to 0.052)	1.2e-06	0.031 (0.014 to 0.048)	0.0004	0.085 (0.062 to 0.108)	7.3e-12	0.071 (0.052 to 0.09)	1e-12
cg13100600	1	958351	AGRN	0.036 (0.022 to 0.051)	2.1e-06	0.028 (0.011 to 0.045)	0.0013	0.078 (0.054 to 0.102)	6e-10	0.076 (0.057 to 0.095)	2.8e-14
cg07787977	1	962651	AGRN	0.028 (0.018 to 0.037)	5.9e-08	0.018 (0.0065 to 0.029)	0.0024	0.047 (0.031 to 0.063)	2.3e-08	0.045 (0.032 to 0.057)	4.5e-11
cg01711077	1	981222	AGRN	0.0091 (0.0021 to 0.016)	0.011	0.015 (0.0076 to 0.023)	0.00014	0.026 (0.015 to 0.037)	9.7e-06	0.027 (0.018 to 0.036)	8.5e-09
cg24685837	1	982225	AGRN	0.0071 (0.0024 to 0.012)	0.0032	0.0062 (0.00074 to 0.012)	0.027	0.016 (0.0084 to 0.024)	6.3e-05	0.018 (0.011 to 0.024)	4.4e-08
cg02494066	1	983386	AGRN	0.015 (0.0055 to 0.024)	0.0017	0.018 (0.0077 to 0.029)	0.00071	0.04 (0.025 to 0.054)	2.6e-07	0.038 (0.026 to 0.049)	8.7e-10
cg08387293	1	984383	AGRN	0.017 (0.0099 to 0.025)	5.7e-06	0.016 (0.007 to 0.024)	0.0004	0.03 (0.018 to 0.042)	2e-06	0.032 (0.023 to 0.042)	1.9e-10
cg12424383	1	27990967		-0.013 (-0.022 to -0.0046)	0.0031	-0.014 (-0.024 to -0.004)	0.0067	-0.051 (-0.064 to -0.037)	3.8e-12	-0.041 (-0.052 to -0.03)	1.8e-12
cg13304609	1	79085162	IFI44L	-0.067 (-0.095 to -0.04)	2.6e-06	-0.077 (-0.109 to -0.046)	2.4e-06	-0.166 (-0.21 to -0.123)	1e-12	-0.153 (-0.187 to -0.119)	1.7e-16
cg06872964	1	79085250	IFI44L	-0.103 (-0.13 to -0.077)	2e-13	-0.096 (-0.127 to -0.065)	4.8e-09	-0.147 (-0.192 to -0.102)	6.4e-10	-0.146 (-0.181 to -0.111)	8.5e-15
cg03607951	1	79085586	IFI44L	-0.095 (-0.123 to -0.066)	3.2e-10	-0.105 (-0.138 to -0.072)	1.4e-09	-0.152 (-0.2 to -0.104)	1.8e-09	-0.157 (-0.194 to -0.12)	3.8e-15
cg17980508	1	79085713	IFI44L	-0.026 (-0.035 to -0.018)	2.9e-09	-0.022 (-0.032 to -0.012)	1.6e-05	-0.048 (-0.062 to -0.035)	3.7e-11	-0.047 (-0.058 to -0.037)	2.7e-16
cg00855901	1	79085765	IFI44L	-0.021 (-0.029 to -0.013)	1.3e-06	-0.024 (-0.033 to -0.014)	1.3e-06	-0.036 (-0.049 to -0.022)	8.3e-07	-0.037 (-0.047 to -0.026)	1.8e-10
cg05696877	1	79088769	IFI44L	-0.156 (-0.195 to -0.116)	1.3e-13	-0.146 (-0.192 to -0.099)	3.4e-09	-0.17 (-0.239 to -0.1)	2.6e-06	-0.19 (-0.244 to -0.136)	3.6e-11
cg00458211	1	79111320	IFI44L	-0.02 (-0.031 to -0.01)	0.00011	-0.021 (-0.032 to -0.0088)	0.00073	-0.039 (-0.056 to -0.022)	1.1e-05	-0.042 (-0.056 to -0.029)	1.4e-09
cg01079652	1	79118191	IFI44	-0.087 (-0.118 to -0.055)	1.4e-07	-0.071 (-0.108 to -0.035)	0.00016	-0.206 (-0.255 to -0.157)	8.3e-15	-0.168 (-0.208 to -0.129)	3.2e-15
cg17267239	1	173640200	ANKRD45	-0.011 (-0.017 to -0.0041)	0.0017	-0.016 (-0.023 to -0.0084)	4.2e-05	-0.03 (-0.04 to -0.019)	1.4e-07	-0.026 (-0.034 to -0.017)	1.7e-08
cg13130398	1	174844397	RABGAP1L	-0.073 (-0.094 to -0.052)	5.2e-11	-0.064 (-0.088 to -0.039)	7.1e-07	-0.102 (-0.137 to -0.066)	4.5e-08	-0.096 (-0.124 to -0.068)	1.3e-10
cg07285983	1	174844490	RABGAP1L	-0.088 (-0.111 to -0.064)	3.5e-12	-0.081 (-0.109 to -0.053)	3.3e-08	-0.133 (-0.173 to -0.093)	3e-10	-0.123 (-0.155 to -0.092)	2.2e-13
cg01028142	2	7004578	CMPK2	-0.077 (-0.106 to -0.048)	2.8e-07	-0.087 (-0.12 to -0.054)	5e-07	-0.196 (-0.241 to -0.151)	5.8e-16	-0.173 (-0.208 to -0.138)	3.1e-19
cg23213327	2	7016509	RSAD2	-0.021 (-0.031 to -0.012)	1.7e-05	-0.029 (-0.039 to -0.018)	5.5e-07	-0.045 (-0.061 to -0.029)	4.3e-08	-0.045 (-0.057 to -0.032)	1.3e-11
cg15346781	2	7017571	RSAD2	-0.029 (-0.039 to -0.019)	4.5e-08	-0.026 (-0.038 to -0.015)	1.2e-05	-0.041 (-0.058 to -0.024)	2.9e-06	-0.042 (-0.056 to -0.029)	1.8e-09
cg10959651	2	7018020	RSAD2	-0.052 (-0.065 to -0.039)	3.2e-13	-0.052 (-0.067 to -0.036)	2.9e-10	-0.071 (-0.094 to -0.048)	3.6e-09	-0.071 (-0.089 to -0.053)	9.3e-14
cg10549986	2	7018153	RSAD2	-0.044 (-0.056 to -0.031)	3.3e-11	-0.047 (-0.062 to -0.033)	4.5e-10	-0.051 (-0.073 to -0.03)	4.8e-06	-0.06 (-0.077 to -0.043)	1.5e-11
cg17326313	2	37383568	EIF2AK2	-0.022 (-0.029 to -0.015)	3.5e-09	-0.024 (-0.032 to -0.016)	2.4e-08	-0.026 (-0.039 to -0.014)	2.8e-05	-0.028 (-0.038 to -0.018)	4.5e-08
cg14126601	2	37384708	EIF2AK2	-0.035 (-0.049 to -0.02)	3.3e-06	-0.028 (-0.045 to -0.011)	0.0011	-0.063 (-0.086 to -0.039)	5.3e-07	-0.061 (-0.08 to -0.042)	1e-09
cg09329097	2	55919983	PNPT1	-0.0071 (-0.013 to -0.0011)	0.021	-0.0066 (-0.013 to 0.00029)	0.061	-0.024 (-0.034 to -0.014)	2.7e-06	-0.022 (-0.03 to -0.014)	6e-08
cg14951497	2	191875807	STAT1	-0.025 (-0.033 to -0.016)	2.7e-08	-0.022 (-0.032 to -0.012)	1.5e-05	-0.047 (-0.061 to -0.033)	2.8e-10	-0.042 (-0.054 to -0.031)	1e-12
cg00676801	2	191876673	STAT1	-0.026 (-0.035 to -0.017)	3.6e-08	-0.021 (-0.032 to -0.01)	0.00015	-0.049 (-0.063 to -0.034)	6.4e-10	-0.045 (-0.057 to -0.033)	8.7e-13
cg03110996	2	191883483		-0.02 (-0.03 to -0.011)	3.6e-05	-0.019 (-0.03 to -0.0078)	0.00094	-0.045 (-0.061 to -0.029)	3.3e-08	-0.034 (-0.046 to -0.021)	3e-07
cg03035167	2	201336269	SPATS2L	0.02 (0.012 to 0.028)	8.5e-07	0.025 (0.016 to 0.034)	1e-07	0.035 (0.022 to 0.049)	3.3e-07	0.036 (0.026 to 0.047)	5.4e-11
cg02577773	2	208027870	KLF7	0.022 (0.01 to 0.033)	0.00032	0.022 (0.0091 to 0.036)	0.0011	0.027 (0.0079 to 0.047)	0.0062	0.044 (0.029 to 0.059)	2.8e-08
cg17980786	3	32933637	TRIM71	0.012 (0.0049 to 0.02)	0.0013	0.015 (0.0067 to 0.024)	0.00053	0.031 (0.019 to 0.043)	7.6e-07	0.027 (0.018 to 0.037)	6.1e-08
cg04831656	3	42054195		0.018 (0.0097 to 0.026)	3.2e-05	0.013 (0.0034 to 0.023)	0.0086	0.026 (0.012 to 0.041)	0.00026	0.032 (0.021 to 0.043)	3.7e-08
cg22930808	3	122281881	PARP9;DTX3L	-0.117 (-0.156 to -0.078)	8.9e-09	-0.133 (-0.177 to -0.089)	1.1e-08	-0.209 (-0.273 to -0.145)	5.8e-10	-0.209 (-0.258 to -0.159)	5.5e-15
cg08122652	3	122281939	PARP9;DTX3L	-0.112 (-0.148 to -0.077)	2.4e-09	-0.12 (-0.162 to -0.079)	2.7e-08	-0.22 (-0.278 to -0.162)	1.3e-12	-0.204 (-0.249 to -0.158)	1.4e-16
cg00959259	3	122281975	PARP9;DTX3L	-0.126 (-0.162 to -0.091)	2.3e-11	-0.14 (-0.181 to -0.099)	1.3e-10	-0.178 (-0.239 to -0.117)	2.6e-08	-0.181 (-0.229 to -0.134)	8.2e-13
cg24087515	3	122284215	PARP9;DTX3L	-0.017 (-0.026 to -0.0088)	0.0001	-0.014 (-0.024 to -0.0042)	0.0059	-0.044 (-0.058 to -0.03)	1.9e-09	-0.028 (-0.04 to -0.017)	2.2e-06
cg00633969	3	122284550	PARP9;DTX3L	-0.0074 (-0.012 to -0.0033)	0.00055	-0.0051 (-0.0099 to -0.00028)	0.039	-0.025 (-0.032 to -0.019)	2.9e-13	-0.018 (-0.023 to -0.012)	3.3e-10
cg01948202	3	122400474	PARP14	-0.042 (-0.058 to -0.027)	1.7e-07	-0.032 (-0.05 to -0.013)	0.00075	-0.057 (-0.084 to -0.031)	2.7e-05	-0.047 (-0.068 to -0.025)	2.3e-05
cg01721555	3	122401300	PARP14	-0.026 (-0.035 to -0.016)	2.5e-07	-0.024 (-0.035 to -0.013)	3.5e-05	-0.055 (-0.071 to -0.04)	1.6e-11	-0.048 (-0.06 to -0.035)	4.8e-13
cg14750551	3	122401343	PARP14	-0.025 (-0.037 to -0.013)	7.2e-05	-0.022 (-0.036 to -0.0074)	0.003	-0.08 (-0.099 to -0.061)	3.3e-15	-0.065 (-0.08 to -0.05)	1.4e-15
cg12415479	3	129311698	PLXND1	-0.016 (-0.022 to -0.01)	7.3e-08	-0.009 (-0.016 to -0.0022)	0.01	-0.011 (-0.021 to -0.00063)	0.038	-0.0099 (-0.018 to -0.0019)	0.016
cg18686270	3	146258875	PLSCR1	-0.028 (-0.042 to -0.015)	5.4e-05	-0.03 (-0.045 to -0.014)	0.00024	-0.067 (-0.089 to -0.045)	6.9e-09	-0.057 (-0.075 to -0.04)	8.3e-10
cg06981309	3	146260954	PLSCR1	-0.074 (-0.096 to -0.053)	1e-10	-0.079 (-0.104 to -0.053)	2.9e-09	-0.116 (-0.153 to -0.078)	3.8e-09	-0.115 (-0.144 to -0.086)	8.3e-14
cg15065340	3	195632915	TNK2	-0.038 (-0.054 to -0.021)	1.1e-05	-0.044 (-0.063 to -0.025)	9e-06	-0.078 (-0.105 to -0.051)	3.4e-08	-0.067 (-0.088 to -0.045)	4.6e-09
cg18515868	4	1304836	MAEA	0.02 (0.013 to 0.026)	1.9e-08	0.012 (0.0045 to 0.02)	0.0024	0.014 (0.0019 to 0.025)	0.023	0.012 (0.0027 to 0.021)	0.012
cg00598235	4	17580680	LAP3	-0.018 (-0.027 to -0.0087)	0.00013	-0.018 (-0.028 to -0.0078)	0.00067	-0.034 (-0.049 to -0.019)	9.1e-06	-0.035 (-0.047 to -0.024)	8e-09
cg02215171	4	89379156	HERC5	-0.029 (-0.04 to -0.018)	2.2e-07	-0.026 (-0.038 to -0.013)	6.7e-05	-0.063 (-0.08 to -0.045)	9.2e-12	-0.051 (-0.065 to -0.037)	3.9e-12
cg05883128	4	169239131	DDX60	-0.08 (-0.104 to -0.057)	1.1e-10	-0.076 (-0.103 to -0.048)	1.4e-07	-0.14 (-0.178 to -0.101)	1.3e-11	-0.132 (-0.162 to -0.102)	8e-16
cg22052143	5	78067856		0.007 (0.0012 to 0.013)	0.018	0.0046 (-0.0021 to 0.011)	0.179	0.027 (0.018 to 0.036)	3.3e-08	0.021 (0.013 to 0.028)	1.7e-07
cg00895196	6	22147182	FLJ22536	0.018 (0.012 to 0.025)	3.1e-08	0.013 (0.0058 to 0.021)	0.00053	0.01 (-0.00068 to 0.021)	0.067	0.013 (0.004 to 0.022)	0.0046
cg16742075	6	29911366	HLA-A	-0.048 (-0.067 to -0.029)	1.2e-06	-0.063 (-0.084 to -0.041)	2.1e-08	-0.048 (-0.08 to -0.016)	0.004	-0.048 (-0.074 to -0.022)	0.0003
cg01517384	6	31323856	HLA-B	-0.041 (-0.059 to -0.023)	1.5e-05	-0.057 (-0.077 to -0.036)	1e-07	-0.034 (-0.065 to -0.0036)	0.03	-0.035 (-0.059 to -0.0098)	0.0066
cg25843003	6	31431312	HCP5	-0.038 (-0.052 to -0.025)	3.3e-08	-0.035 (-0.051 to -0.02)	1.1e-05	-0.042 (-0.065 to -0.02)	0.00032	-0.042 (-0.06 to -0.024)	8.8e-06
cg00218406	6	31431407	HCP5	-0.061 (-0.082 to -0.041)	2e-08	-0.055 (-0.079 to -0.031)	1.5e-05	-0.087 (-0.122 to -0.052)	2.3e-06	-0.089 (-0.116 to -0.061)	1.6e-09
cg23232773	6	31431902	HCP5	-0.031 (-0.043 to -0.019)	1.6e-06	-0.028 (-0.042 to -0.014)	0.00017	-0.047 (-0.068 to -0.026)	1.4e-05	-0.05 (-0.066 to -0.033)	7.3e-09
cg01082299	6	31431969	HCP5	-0.04 (-0.054 to -0.025)	1.2e-07	-0.031 (-0.048 to -0.014)	0.00036	-0.058 (-0.083 to -0.034)	3.9e-06	-0.064 (-0.083 to -0.045)	2.2e-10
cg14258501	6	31680228	LY6G6E	0.017 (0.0091 to 0.025)	2.8e-05	0.014 (0.0045 to 0.023)	0.0036	0.028 (0.015 to 0.041)	3.4e-05	0.032 (0.021 to 0.042)	3.7e-09
cg24898914	6	32810706	PSMB8	-0.012 (-0.019 to -0.0054)	0.00053	-0.0093 (-0.017 to -0.0015)	0.021	-0.029 (-0.04 to -0.018)	8.2e-07	-0.025 (-0.034 to -0.017)	4.9e-08
cg08099136	6	32811251	PSMB8	-0.036 (-0.048 to -0.023)	3.7e-08	-0.033 (-0.048 to -0.019)	8.4e-06	-0.048 (-0.069 to -0.027)	1.3e-05	-0.051 (-0.067 to -0.034)	7.6e-09
cg01309328	6	32811253	PSMB8	-0.034 (-0.046 to -0.022)	4.1e-08	-0.034 (-0.048 to -0.02)	2e-06	-0.046 (-0.066 to -0.025)	1.4e-05	-0.051 (-0.067 to -0.035)	9.5e-10
cg08818207	6	32820355	TAP1	-0.043 (-0.059 to -0.026)	6.3e-07	-0.051 (-0.07 to -0.033)	1.7e-07	-0.071 (-0.098 to -0.043)	7.6e-07	-0.077 (-0.098 to -0.055)	1.5e-11
cg19798832	7	139759577	PARP12	-0.0061 (-0.013 to 0.00097)	0.092	-0.012 (-0.02 to -0.0036)	0.0047	-0.027 (-0.038 to -0.016)	4.2e-06	-0.025 (-0.034 to -0.016)	9e-08
cg12013713	7	139760671	PARP12	-0.021 (-0.034 to -0.0074)	0.0026	-0.037 (-0.052 to -0.022)	2.6e-06	-0.067 (-0.089 to -0.046)	3e-09	-0.057 (-0.075 to -0.04)	3.2e-10
cg05994974	7	139761087	PARP12	-0.059 (-0.077 to -0.041)	7.5e-10	-0.059 (-0.08 to -0.038)	8.1e-08	-0.101 (-0.131 to -0.071)	2.5e-10	-0.088 (-0.112 to -0.064)	5.8e-12
cg02724490	8	10488231	RP1L1	0.013 (0.0067 to 0.019)	7.7e-05	0.016 (0.0087 to 0.023)	2.3e-05	0.026 (0.015 to 0.036)	3.1e-06	0.025 (0.017 to 0.034)	6e-09
cg24009881	8	29719552		0.0079 (0.0015 to 0.014)	0.016	0.011 (0.0035 to 0.018)	0.0039	0.029 (0.02 to 0.039)	1.7e-08	0.02 (0.011 to 0.028)	4e-06
cg19626138	8	37731969	RAB11FIP1	0.016 (0.01 to 0.021)	9.8e-08	0.0092 (0.0025 to 0.016)	0.0072	0.008 (-0.0017 to 0.018)	0.108	0.0078 (-0.00002 to 0.016)	0.052
cg14864167	8	66751182	PDE7A	-0.092 (-0.126 to -0.059)	1.1e-07	-0.087 (-0.125 to -0.048)	1.6e-05	-0.186 (-0.24 to -0.131)	1e-10	-0.178 (-0.22 to -0.135)	7.1e-15
cg11303842	8	144070338	LOC100133669	0.014 (0.0074 to 0.02)	2.1e-05	0.012 (0.0053 to 0.02)	0.00076	0.023 (0.012 to 0.033)	2.5e-05	0.024 (0.016 to 0.032)	1.3e-08
cg12110437	8	144098888	LY6E;LOC100133669	-0.066 (-0.091 to -0.041)	3.6e-07	-0.058 (-0.088 to -0.029)	0.0001	-0.131 (-0.172 to -0.09)	1.1e-09	-0.134 (-0.166 to -0.103)	3.2e-15
cg17052170	8	144099482	LY6E;LOC100133669	-0.058 (-0.083 to -0.033)	8.2e-06	-0.052 (-0.081 to -0.023)	0.0005	-0.117 (-0.158 to -0.076)	5e-08	-0.098 (-0.131 to -0.065)	1.4e-08
cg04678793	8	144099566	LY6E;LOC100133669	-0.0044 (-0.0075 to -0.0014)	0.0046	-0.0048 (-0.0083 to -0.0013)	0.0076	-0.012 (-0.017 to -0.0073)	1.7e-06	-0.011 (-0.015 to -0.0072)	7.3e-08
cg11702942	8	144102584	LY6E	-0.038 (-0.051 to -0.025)	3e-08	-0.035 (-0.051 to -0.02)	6.3e-06	-0.082 (-0.103 to -0.062)	1.4e-13	-0.073 (-0.089 to -0.056)	3.4e-16
cg14392283	8	144103587	LY6E	-0.026 (-0.036 to -0.016)	1.1e-06	-0.024 (-0.036 to -0.012)	8.4e-05	-0.071 (-0.087 to -0.055)	2e-16	-0.059 (-0.072 to -0.046)	1.4e-17
cg03587597	8	144105055		-0.017 (-0.026 to -0.0079)	0.0003	-0.02 (-0.031 to -0.0099)	0.00018	-0.058 (-0.072 to -0.044)	3.1e-14	-0.046 (-0.058 to -0.035)	6.2e-14
cg16400320	8	144105210		-0.022 (-0.031 to -0.012)	1e-05	-0.026 (-0.037 to -0.015)	5.4e-06	-0.059 (-0.074 to -0.044)	3.7e-13	-0.053 (-0.065 to -0.041)	1.1e-16
cg12906975	8	144105259		-0.022 (-0.032 to -0.012)	2.8e-05	-0.019 (-0.031 to -0.0076)	0.0014	-0.066 (-0.082 to -0.05)	8.5e-15	-0.058 (-0.07 to -0.046)	1e-17
cg03848588	9	32525008	DDX58	-0.024 (-0.034 to -0.015)	1.4e-06	-0.015 (-0.026 to -0.0031)	0.013	-0.056 (-0.072 to -0.041)	9.5e-12	-0.048 (-0.06 to -0.035)	6.8e-13
cg14286514	9	32525315	DDX58	-0.045 (-0.069 to -0.021)	0.00035	-0.048 (-0.076 to -0.021)	0.00078	-0.091 (-0.131 to -0.051)	1.2e-05	-0.092 (-0.124 to -0.06)	3.3e-08
cg11317199	9	100850391	TRIM14	0.035 (0.016 to 0.053)	0.00033	0.039 (0.017 to 0.06)	0.00049	0.054 (0.023 to 0.085)	0.00082	0.084 (0.06 to 0.108)	5.2e-11
cg14003265	9	139796499	TRAF2	-0.029 (-0.043 to -0.015)	5.3e-05	-0.04 (-0.056 to -0.025)	7.2e-07	-0.076 (-0.097 to -0.054)	7.5e-11	-0.057 (-0.075 to -0.039)	1.5e-09
cg02314339	10	91020653		-0.019 (-0.029 to -0.0086)	0.00037	-0.017 (-0.028 to -0.0046)	0.0068	-0.04 (-0.057 to -0.023)	6.1e-06	-0.043 (-0.056 to -0.03)	7.8e-10
cg06188083	10	91093005	IFIT3	-0.078 (-0.107 to -0.05)	1.3e-07	-0.089 (-0.122 to -0.057)	1.7e-07	-0.16 (-0.206 to -0.114)	7.1e-11	-0.153 (-0.189 to -0.117)	3.3e-15
cg02370832	10	91093681	IFIT3	-0.069 (-0.092 to -0.046)	8.2e-09	-0.063 (-0.09 to -0.036)	6.1e-06	-0.126 (-0.163 to -0.088)	2.3e-10	-0.114 (-0.144 to -0.085)	5.9e-13
cg05552874	10	91153143	IFIT1	-0.113 (-0.143 to -0.084)	7.8e-13	-0.102 (-0.137 to -0.067)	2.6e-08	-0.179 (-0.229 to -0.129)	1.4e-11	-0.171 (-0.209 to -0.132)	4.6e-16
cg06376949	10	91173811	IFIT5	-0.018 (-0.029 to -0.0067)	0.0017	-0.014 (-0.027 to -0.0018)	0.026	-0.047 (-0.065 to -0.03)	2.1e-07	-0.042 (-0.056 to -0.028)	1e-08
cg13172359	10	91175366	IFIT5	-0.065 (-0.086 to -0.043)	9.2e-09	-0.063 (-0.088 to -0.038)	1.5e-06	-0.092 (-0.128 to -0.056)	1.1e-06	-0.077 (-0.106 to -0.048)	4.7e-07
cg01886988	11	312560	IFITM1	-0.024 (-0.035 to -0.013)	1.4e-05	-0.029 (-0.041 to -0.017)	3.3e-06	-0.055 (-0.073 to -0.038)	1e-09	-0.05 (-0.064 to -0.036)	6.3e-12
cg04582010	11	313120	IFITM1	-0.038 (-0.055 to -0.021)	2.2e-05	-0.048 (-0.068 to -0.029)	2.2e-06	-0.07 (-0.099 to -0.042)	2e-06	-0.08 (-0.102 to -0.058)	7.9e-12
cg09026253	11	313267	IFITM1	-0.037 (-0.049 to -0.024)	1.6e-08	-0.033 (-0.047 to -0.018)	1.3e-05	-0.068 (-0.088 to -0.047)	2.3e-10	-0.062 (-0.078 to -0.046)	2.7e-13
cg11694510	11	313354	IFITM1	-0.023 (-0.032 to -0.013)	8.7e-06	-0.024 (-0.036 to -0.013)	2.8e-05	-0.053 (-0.069 to -0.037)	1.9e-10	-0.047 (-0.06 to -0.035)	1.8e-12
cg10552523	11	313478	IFITM1	-0.034 (-0.049 to -0.019)	6.8e-06	-0.044 (-0.06 to -0.027)	3.7e-07	-0.071 (-0.095 to -0.047)	1.3e-08	-0.078 (-0.096 to -0.06)	1.5e-15
cg20566897	11	313527	IFITM1	-0.025 (-0.039 to -0.011)	0.00068	-0.033 (-0.05 to -0.017)	6.9e-05	-0.059 (-0.083 to -0.036)	1.3e-06	-0.061 (-0.079 to -0.042)	4.2e-10
cg01971407	11	313624	IFITM1	-0.039 (-0.053 to -0.024)	2.2e-07	-0.046 (-0.063 to -0.03)	4.6e-08	-0.082 (-0.105 to -0.059)	2.3e-11	-0.078 (-0.096 to -0.06)	1.3e-15
cg23570810	11	315102	IFITM1	-0.095 (-0.123 to -0.066)	3.7e-10	-0.098 (-0.131 to -0.065)	1.6e-08	-0.149 (-0.197 to -0.101)	3.7e-09	-0.151 (-0.188 to -0.114)	4.8e-14
cg21686213	11	315118	IFITM1	-0.027 (-0.038 to -0.015)	5.3e-06	-0.028 (-0.041 to -0.015)	3.1e-05	-0.07 (-0.088 to -0.053)	1.2e-13	-0.06 (-0.074 to -0.046)	4e-15
cg03038262	11	315262	IFITM1	-0.072 (-0.095 to -0.049)	3.7e-09	-0.077 (-0.104 to -0.05)	5e-08	-0.138 (-0.176 to -0.1)	9.3e-12	-0.131 (-0.16 to -0.101)	3.4e-16
cg16379091	11	315751		-0.021 (-0.029 to -0.012)	4.6e-06	-0.017 (-0.028 to -0.0071)	0.001	-0.043 (-0.058 to -0.029)	9.5e-09	-0.029 (-0.041 to -0.017)	2.4e-06
cg12047941	11	315908		-0.038 (-0.057 to -0.019)	0.00012	-0.035 (-0.057 to -0.013)	0.0021	-0.107 (-0.137 to -0.077)	2.6e-11	-0.077 (-0.102 to -0.052)	3.6e-09
cg08000731	11	316247		-0.022 (-0.04 to -0.0039)	0.017	-0.024 (-0.044 to -0.0028)	0.027	-0.083 (-0.112 to -0.054)	4.8e-08	-0.055 (-0.079 to -0.032)	7.4e-06
cg18434560	11	317767		-0.011 (-0.016 to -0.0053)	0.00016	-0.01 (-0.016 to -0.0036)	0.0024	-0.025 (-0.034 to -0.016)	9.4e-08	-0.017 (-0.024 to -0.0096)	1.1e-05
cg20045320	11	319555		-0.071 (-0.094 to -0.047)	1.2e-08	-0.063 (-0.091 to -0.036)	1.1e-05	-0.104 (-0.144 to -0.064)	5.9e-07	-0.095 (-0.126 to -0.063)	1.6e-08
cg09122035	11	319667		-0.051 (-0.068 to -0.033)	5.1e-08	-0.047 (-0.068 to -0.026)	1.3e-05	-0.066 (-0.097 to -0.036)	2.5e-05	-0.061 (-0.086 to -0.037)	1.1e-06
cg17990365	11	319718	IFITM3	-0.049 (-0.067 to -0.031)	2.4e-07	-0.054 (-0.075 to -0.033)	9.1e-07	-0.088 (-0.118 to -0.057)	3.5e-08	-0.08 (-0.104 to -0.056)	2.6e-10
cg11791770	11	611791	PHRF1	-0.0091 (-0.015 to -0.0027)	0.0059	-0.0099 (-0.017 to -0.0026)	0.0087	-0.033 (-0.043 to -0.023)	5.2e-10	-0.028 (-0.036 to -0.02)	5.3e-11
cg27271532	11	612762	IRF7	-0.0075 (-0.013 to -0.002)	0.0082	-0.0079 (-0.014 to -0.0015)	0.016	-0.028 (-0.037 to -0.02)	6.3e-10	-0.021 (-0.028 to -0.014)	1.6e-08
cg17114584	11	613792	IRF7	-0.047 (-0.067 to -0.027)	5.6e-06	-0.052 (-0.075 to -0.03)	9.4e-06	-0.111 (-0.143 to -0.079)	6.6e-11	-0.101 (-0.126 to -0.076)	1e-13
cg08926253	11	614761	IRF7	-0.043 (-0.062 to -0.025)	4.4e-06	-0.05 (-0.071 to -0.03)	2.8e-06	-0.109 (-0.138 to -0.081)	9.5e-13	-0.099 (-0.122 to -0.077)	3.6e-16
cg22016995	11	614787	IRF7	-0.034 (-0.049 to -0.019)	1.9e-05	-0.029 (-0.047 to -0.011)	0.0016	-0.096 (-0.12 to -0.072)	8.4e-14	-0.08 (-0.099 to -0.06)	1.3e-14
cg13406746	11	615583	IRF7	-0.015 (-0.021 to -0.0089)	1.8e-06	-0.015 (-0.021 to -0.0076)	5.2e-05	-0.027 (-0.037 to -0.017)	1.9e-07	-0.026 (-0.034 to -0.018)	3.9e-10
cg14681958	11	626729	SCT	0.013 (0.0069 to 0.02)	5.3e-05	0.0018 (-0.0056 to 0.0093)	0.63	0.023 (0.012 to 0.033)	3.9e-05	0.025 (0.017 to 0.033)	9.3e-09
cg03306641	11	5645703	TRIM6-TRIM34	-0.031 (-0.046 to -0.016)	4.4e-05	-0.026 (-0.043 to -0.0093)	0.0026	-0.072 (-0.096 to -0.048)	1.1e-08	-0.065 (-0.084 to -0.045)	1.7e-10
cg12088946	11	5645913	TRIM6-TRIM34	-0.024 (-0.036 to -0.012)	0.00014	-0.02 (-0.034 to -0.0057)	0.0062	-0.05 (-0.07 to -0.029)	2.2e-06	-0.045 (-0.061 to -0.029)	7.5e-08
cg12461141	11	5710654	TRIM22	-0.03 (-0.042 to -0.017)	7.2e-06	-0.037 (-0.051 to -0.023)	9.4e-07	-0.074 (-0.095 to -0.054)	5.4e-12	-0.059 (-0.075 to -0.042)	2.1e-11
cg26724018	11	5716255	TRIM22	-0.016 (-0.028 to -0.0034)	0.013	-0.025 (-0.039 to -0.011)	0.00046	-0.059 (-0.079 to -0.04)	9e-09	-0.05 (-0.066 to -0.034)	1.8e-09
cg27051260	11	47616825	C1QTNF4	0.011 (0.006 to 0.016)	2.3e-05	0.0091 (0.0033 to 0.015)	0.0024	0.019 (0.01 to 0.027)	1.6e-05	0.019 (0.012 to 0.025)	7.4e-08
cg06396265	11	67761514	UNC93B1	0.026 (0.016 to 0.036)	3.4e-07	0.023 (0.012 to 0.035)	8e-05	0.04 (0.023 to 0.056)	3e-06	0.044 (0.031 to 0.057)	1.1e-10
cg09578155	11	68141470	LRP5	0.015 (0.0098 to 0.02)	6.5e-08	0.012 (0.0059 to 0.019)	0.00018	0.018 (0.0089 to 0.027)	0.00014	0.017 (0.01 to 0.025)	5.7e-06
cg27456769	12	3979720	PARP11	-0.016 (-0.023 to -0.0092)	6.7e-06	-0.013 (-0.021 to -0.0048)	0.0018	-0.033 (-0.044 to -0.022)	1.8e-08	-0.031 (-0.04 to -0.022)	4.2e-11
cg19789466	12	113344923	OAS1	-0.012 (-0.016 to -0.0083)	7.2e-10	-0.012 (-0.016 to -0.0078)	6.3e-08	-0.017 (-0.023 to -0.01)	3.4e-07	-0.017 (-0.022 to -0.012)	1.1e-10
cg22260958	12	113375880	OAS3	-0.041 (-0.055 to -0.026)	7.4e-08	-0.028 (-0.045 to -0.011)	0.0015	-0.055 (-0.079 to -0.03)	1.8e-05	-0.046 (-0.066 to -0.026)	7.2e-06
cg25800166	12	113375896	OAS3	-0.032 (-0.044 to -0.02)	6.2e-07	-0.034 (-0.048 to -0.02)	2.8e-06	-0.058 (-0.078 to -0.038)	4.4e-08	-0.053 (-0.069 to -0.037)	6.2e-10
cg19371652	12	113415883	OAS2	-0.036 (-0.049 to -0.023)	1.4e-07	-0.039 (-0.053 to -0.024)	7.5e-07	-0.071 (-0.092 to -0.05)	1.9e-10	-0.07 (-0.086 to -0.054)	2.9e-15
cg11601443	12	113415930	OAS2	-0.011 (-0.017 to -0.0039)	0.0022	-0.012 (-0.02 to -0.0048)	0.0016	-0.032 (-0.043 to -0.022)	7.8e-09	-0.03 (-0.039 to -0.022)	1.3e-11
cg07253769	12	113447342	OAS2	0.019 (0.011 to 0.028)	1e-05	0.019 (0.0093 to 0.029)	0.00015	0.022 (0.0073 to 0.036)	0.0033	0.031 (0.02 to 0.042)	9.5e-08
cg06146977	13	43469464	EPSTI1	0.017 (0.012 to 0.022)	6.6e-10	0.019 (0.013 to 0.025)	1.1e-09	0.023 (0.014 to 0.032)	6.9e-07	0.024 (0.017 to 0.031)	1.2e-10
cg09843907	13	43563347	EPSTI1	-0.012 (-0.02 to -0.0041)	0.0035	-0.015 (-0.024 to -0.0059)	0.0015	-0.034 (-0.047 to -0.021)	8.9e-07	-0.035 (-0.045 to -0.025)	1.3e-10
cg03763873	13	43565901	EPSTI1	-0.029 (-0.039 to -0.019)	3.1e-08	-0.028 (-0.039 to -0.016)	6.2e-06	-0.04 (-0.057 to -0.023)	6.8e-06	-0.038 (-0.052 to -0.024)	1e-07
cg03753191	13	43566902	EPSTI1	-0.019 (-0.029 to -0.0092)	0.00018	-0.029 (-0.041 to -0.018)	3.6e-07	-0.042 (-0.058 to -0.026)	7.1e-07	-0.045 (-0.057 to -0.032)	2.5e-11
cg26573274	13	110386152		0.013 (0.0089 to 0.017)	4.4e-09	0.0035 (-0.0017 to 0.0087)	0.186	0.0042 (-0.0034 to 0.012)	0.281	0.0059 (-0.00015 to 0.012)	0.057
cg18828619	14	56615077	PELI2	0.01 (0.0039 to 0.017)	0.0018	0.012 (0.0051 to 0.019)	0.00094	0.021 (0.01 to 0.031)	0.00011	0.024 (0.016 to 0.032)	1.9e-08
cg13723853	14	69322248		0.014 (0.0091 to 0.019)	6.4e-08	0.0083 (0.0023 to 0.014)	0.0069	0.0084 (-0.00029 to 0.017)	0.059	0.0035 (-0.0036 to 0.011)	0.336
cg10778971	14	94577101	IFI27	-0.018 (-0.026 to -0.0088)	0.00011	-0.019 (-0.029 to -0.009)	0.00025	-0.04 (-0.055 to -0.026)	6e-08	-0.037 (-0.048 to -0.026)	6e-10
cg21657780	14	105293878		0.0062 (0.0042 to 0.0082)	5.8e-09	0.00026 (-0.0022 to 0.0027)	0.837	0.0035 (-0.000012 to 0.0071)	0.052	0.0038 (0.00096 to 0.0067)	0.0093
cg01372572	15	25941836	ATP10A	0.015 (0.008 to 0.021)	2.2e-05	0.023 (0.015 to 0.03)	6.1e-09	0.021 (0.0098 to 0.032)	0.00031	0.025 (0.017 to 0.034)	4.7e-08
cg10734665	15	26107410	ATP10A	-0.027 (-0.039 to -0.015)	8.2e-06	-0.034 (-0.047 to -0.02)	1.3e-06	-0.05 (-0.069 to -0.031)	7.1e-07	-0.048 (-0.063 to -0.033)	2.4e-09
cg23387863	15	77472416	SGK269	-0.023 (-0.033 to -0.013)	8.2e-06	-0.021 (-0.033 to -0.0099)	0.00031	-0.042 (-0.058 to -0.025)	1.3e-06	-0.038 (-0.051 to -0.025)	4.5e-08
cg08159663	16	57022486	NLRC5	-0.028 (-0.039 to -0.017)	6.5e-07	-0.029 (-0.042 to -0.017)	5.3e-06	-0.059 (-0.076 to -0.041)	2.4e-10	-0.05 (-0.064 to -0.036)	2.1e-11
cg07839457	16	57023022	NLRC5	-0.117 (-0.148 to -0.087)	4.6e-13	-0.115 (-0.151 to -0.08)	7.9e-10	-0.138 (-0.19 to -0.085)	5.3e-07	-0.137 (-0.179 to -0.095)	5.9e-10
cg16411857	16	57023191	NLRC5	-0.045 (-0.058 to -0.032)	2e-10	-0.045 (-0.061 to -0.029)	4e-08	-0.049 (-0.073 to -0.026)	4.3e-05	-0.053 (-0.071 to -0.034)	4.2e-08
cg09624807	16	57080116	NLRC5	0.018 (0.012 to 0.024)	2e-08	0.015 (0.0075 to 0.022)	8.5e-05	0.023 (0.012 to 0.034)	2.5e-05	0.02 (0.012 to 0.029)	4.4e-06
cg10922280	16	68034227	DPEP2	0.013 (0.0068 to 0.019)	3.7e-05	0.013 (0.0057 to 0.019)	0.00035	0.027 (0.017 to 0.037)	1.5e-07	0.024 (0.016 to 0.032)	3.7e-09
cg11477010	17	4079262	ANKFY1	0.015 (0.01 to 0.02)	1.4e-08	0.0074 (0.0012 to 0.014)	0.02	0.0098 (0.00074 to 0.019)	0.035	0.0095 (0.0022 to 0.017)	0.011
cg07697428	17	4079341	ANKFY1	0.025 (0.018 to 0.032)	1.5e-10	0.0055 (-0.0034 to 0.014)	0.226	0.022 (0.0089 to 0.035)	0.0011	0.028 (0.018 to 0.038)	1.4e-07
cg06085204	17	6659164	XAF1	-0.015 (-0.022 to -0.0068)	0.00028	-0.02 (-0.028 to -0.011)	2e-05	-0.031 (-0.044 to -0.018)	2.6e-06	-0.032 (-0.043 to -0.022)	8.8e-10
cg15040720	17	27889908	ABHD15	0.018 (0.012 to 0.024)	6.7e-09	0.0091 (0.0019 to 0.016)	0.013	0.015 (0.0043 to 0.025)	0.006	0.015 (0.0068 to 0.024)	0.00044
cg03526142	17	33864734	SLFN12L	-0.019 (-0.028 to -0.0096)	7.2e-05	-0.0064 (-0.017 to 0.0042)	0.236	-0.024 (-0.039 to -0.0089)	0.0021	-0.034 (-0.046 to -0.022)	6.5e-08
cg12379452	17	54987827	TRIM25	-0.019 (-0.028 to -0.0088)	0.00025	-0.02 (-0.031 to -0.0085)	0.0007	-0.05 (-0.065 to -0.034)	2.6e-09	-0.051 (-0.063 to -0.039)	9.5e-15
cg11872645	17	75186962	SEC14L1	0.014 (0.0073 to 0.02)	4.4e-05	0.014 (0.0068 to 0.022)	0.00021	0.027 (0.016 to 0.038)	1.2e-06	0.03 (0.022 to 0.038)	8.1e-12
cg26651978	17	76965407		0.017 (0.0092 to 0.026)	4.3e-05	0.023 (0.014 to 0.033)	1.6e-06	0.04 (0.027 to 0.054)	1e-08	0.039 (0.029 to 0.05)	2.3e-12
cg27470213	17	76967695	LGALS3BP	0.021 (0.01 to 0.032)	0.00016	0.021 (0.0084 to 0.033)	0.0011	0.039 (0.021 to 0.056)	2.6e-05	0.043 (0.029 to 0.057)	2.8e-09
cg18749404	17	76975944	LGALS3BP	-0.022 (-0.032 to -0.012)	1.6e-05	-0.02 (-0.032 to -0.0088)	0.00063	-0.054 (-0.07 to -0.038)	2.8e-10	-0.049 (-0.062 to -0.036)	6.1e-13
cg14870271	17	76976010	LGALS3BP	-0.031 (-0.044 to -0.017)	1.1e-05	-0.035 (-0.051 to -0.02)	9.3e-06	-0.07 (-0.092 to -0.048)	1.1e-09	-0.069 (-0.086 to -0.052)	4.2e-14
cg11202345	17	76976057	LGALS3BP	-0.022 (-0.032 to -0.012)	2.1e-05	-0.027 (-0.038 to -0.016)	3.3e-06	-0.041 (-0.057 to -0.024)	1.8e-06	-0.042 (-0.055 to -0.029)	7.8e-10
cg04927537	17	76976091	LGALS3BP	-0.044 (-0.062 to -0.026)	1.5e-06	-0.051 (-0.071 to -0.031)	1.3e-06	-0.09 (-0.119 to -0.062)	2.5e-09	-0.089 (-0.112 to -0.067)	1.2e-13
cg22713958	17	76976245	LGALS3BP	-0.019 (-0.029 to -0.0099)	9e-05	-0.021 (-0.032 to -0.0098)	0.00026	-0.055 (-0.07 to -0.039)	2.1e-11	-0.046 (-0.058 to -0.034)	2.2e-12
cg25178683	17	76976267	LGALS3BP	-0.035 (-0.05 to -0.019)	1.5e-05	-0.042 (-0.06 to -0.025)	4.3e-06	-0.087 (-0.112 to -0.062)	5.3e-11	-0.075 (-0.095 to -0.055)	1.7e-12
cg11105610	17	76976352	LGALS3BP	-0.013 (-0.02 to -0.0063)	0.00017	-0.015 (-0.023 to -0.0074)	0.00014	-0.032 (-0.043 to -0.021)	1.3e-08	-0.027 (-0.036 to -0.019)	1.8e-09
cg17836612	17	76976357	LGALS3BP	-0.022 (-0.033 to -0.011)	9.5e-05	-0.03 (-0.043 to -0.017)	4.5e-06	-0.055 (-0.073 to -0.037)	6e-09	-0.052 (-0.066 to -0.038)	5e-12
cg11622162	17	78237543	RNF213	-0.015 (-0.02 to -0.0088)	1.1e-06	-0.018 (-0.024 to -0.011)	3.1e-07	-0.025 (-0.035 to -0.015)	6e-07	-0.028 (-0.036 to -0.021)	5.4e-13
cg06603074	18	60192893	ZCCHC2	-0.021 (-0.034 to -0.0079)	0.0018	-0.027 (-0.042 to -0.012)	0.00043	-0.053 (-0.075 to -0.032)	1.2e-06	-0.049 (-0.066 to -0.032)	3.2e-08
cg22642495	19	10197856	C19orf66	-0.025 (-0.033 to -0.016)	5.7e-08	-0.024 (-0.034 to -0.014)	5.5e-06	-0.047 (-0.061 to -0.032)	8.8e-10	-0.037 (-0.049 to -0.026)	8.8e-10
cg22282590	19	17514117	BST2	-0.011 (-0.017 to -0.0055)	0.00012	-0.013 (-0.02 to -0.0069)	6e-05	-0.025 (-0.034 to -0.016)	1.6e-07	-0.022 (-0.029 to -0.015)	9.9e-09
cg07839313	19	17514600	BST2	-0.033 (-0.045 to -0.021)	7.9e-08	-0.033 (-0.047 to -0.019)	3.9e-06	-0.053 (-0.073 to -0.034)	2.6e-07	-0.039 (-0.055 to -0.023)	4.3e-06
cg04410989	20	35578437	SAMHD1	-0.012 (-0.021 to -0.0027)	0.011	-0.023 (-0.034 to -0.013)	1e-05	-0.026 (-0.041 to -0.011)	0.00081	-0.034 (-0.045 to -0.022)	5.8e-08
cg03842063	20	62190522	PRIC285	0.022 (0.015 to 0.029)	6.2e-09	0.012 (0.0038 to 0.021)	0.0049	0.023 (0.011 to 0.035)	0.00028	0.023 (0.013 to 0.032)	8.2e-06
cg23352030	20	62198469	PRIC285	0.051 (0.034 to 0.068)	6.9e-09	0.048 (0.028 to 0.067)	3.1e-06	0.08 (0.052 to 0.108)	4.6e-08	0.075 (0.052 to 0.097)	2.6e-10
cg17593958	20	62199034	PRIC285	0.029 (0.019 to 0.038)	9.8e-09	0.021 (0.0097 to 0.032)	0.0003	0.04 (0.024 to 0.056)	1.7e-06	0.035 (0.022 to 0.048)	2.6e-07
cg11779113	20	62199156	PRIC285	0.0096 (0.0062 to 0.013)	6.8e-08	0.0073 (0.0032 to 0.011)	0.00049	0.012 (0.0065 to 0.018)	4.4e-05	0.0093 (0.0046 to 0.014)	0.00015
cg09844573	20	62199190	PRIC285	0.017 (0.012 to 0.023)	2.9e-09	0.011 (0.0049 to 0.018)	0.00074	0.026 (0.017 to 0.035)	1e-07	0.019 (0.011 to 0.026)	2.4e-06
cg04300115	20	62200199	PRIC285	0.03 (0.019 to 0.041)	1e-07	0.023 (0.0099 to 0.035)	0.00056	0.044 (0.026 to 0.062)	3.3e-06	0.046 (0.031 to 0.06)	1.6e-09
cg06295590	20	62205981	PRIC285	-0.0084 (-0.012 to -0.0046)	2.2e-05	-0.006 (-0.01 to -0.0015)	0.0092	-0.014 (-0.02 to -0.0072)	3.8e-05	-0.015 (-0.02 to -0.01)	6.6e-09
cg03758021	20	62208140		0.01 (0.0049 to 0.016)	0.00022	0.012 (0.0059 to 0.018)	0.00017	0.025 (0.016 to 0.034)	5.8e-08	0.017 (0.01 to 0.025)	3.1e-06
cg03227037	20	62212228		0.027 (0.018 to 0.036)	1.2e-08	0.016 (0.0047 to 0.026)	0.0052	0.039 (0.023 to 0.054)	1.2e-06	0.031 (0.019 to 0.043)	1.4e-06
cg26312951	21	42797847	MX1	-0.077 (-0.102 to -0.051)	1.6e-08	-0.087 (-0.117 to -0.058)	1.9e-08	-0.136 (-0.179 to -0.094)	1.3e-09	-0.136 (-0.169 to -0.102)	3e-14
cg12359279	21	42797953	MX1	-0.0052 (-0.0081 to -0.0024)	0.00039	-0.009 (-0.012 to -0.0058)	6.4e-08	-0.01 (-0.015 to -0.0052)	5e-05	-0.011 (-0.015 to -0.0075)	1.1e-08
cg21549285	21	42799141	MX1	-0.192 (-0.241 to -0.144)	1.4e-13	-0.175 (-0.232 to -0.117)	8e-09	-0.273 (-0.356 to -0.19)	5.5e-10	-0.267 (-0.332 to -0.202)	2e-14
cg14293575	22	18635460	USP18	-0.085 (-0.112 to -0.057)	5.8e-09	-0.075 (-0.107 to -0.042)	8.8e-06	-0.184 (-0.228 to -0.14)	9.7e-15	-0.159 (-0.194 to -0.124)	6.4e-17
cg22764925	22	24979964	GGT1	-0.05 (-0.065 to -0.034)	1.3e-09	-0.044 (-0.062 to -0.026)	3.8e-06	-0.081 (-0.107 to -0.055)	3.8e-09	-0.076 (-0.097 to -0.056)	3.5e-12
cg12836643	22	39129370	GTPBP1	0.018 (0.012 to 0.024)	1.5e-08	0.0093 (0.0022 to 0.016)	0.011	0.029 (0.019 to 0.039)	3.2e-08	0.03 (0.022 to 0.038)	6.3e-13
cg20098015	22	50971140	ODF3B	-0.054 (-0.074 to -0.034)	1.4e-07	-0.064 (-0.086 to -0.041)	6.6e-08	-0.094 (-0.127 to -0.062)	3.7e-08	-0.095 (-0.121 to -0.07)	2.8e-12
cg16644494	22	50971601	ODF3B	-0.02 (-0.032 to -0.0079)	0.0013	-0.019 (-0.033 to -0.0055)	0.0066	-0.055 (-0.075 to -0.036)	5.3e-08	-0.055 (-0.07 to -0.04)	9.1e-12
cg05523603	22	50973101		-0.053 (-0.074 to -0.032)	1.1e-06	-0.064 (-0.088 to -0.04)	3.6e-07	-0.111 (-0.146 to -0.077)	7.9e-10	-0.105 (-0.132 to -0.078)	4.6e-13
cg02247863	22	50983415		-0.012 (-0.021 to -0.0023)	0.016	-0.015 (-0.026 to -0.0044)	0.0062	-0.045 (-0.06 to -0.03)	1.2e-08	-0.032 (-0.044 to -0.02)	5e-07
cg18770635	22	50984368		-0.024 (-0.038 to -0.011)	0.00057	-0.031 (-0.047 to -0.016)	0.0001	-0.067 (-0.089 to -0.045)	5.1e-09	-0.051 (-0.068 to -0.033)	4.8e-08
cg07596065	22	50984393		-0.0072 (-0.015 to 0.00026)	0.06	-0.015 (-0.023 to -0.0062)	0.00075	-0.035 (-0.047 to -0.023)	1.4e-08	-0.026 (-0.035 to -0.016)	1.9e-07
cg07833467	22	50986511	KLHDC7B	-0.034 (-0.054 to -0.015)	0.0005	-0.029 (-0.051 to -0.0072)	0.0097	-0.088 (-0.119 to -0.057)	5.7e-08	-0.08 (-0.105 to -0.056)	6.9e-10
cg18533225	22	50986813	KLHDC7B	-0.027 (-0.04 to -0.014)	6e-05	-0.023 (-0.039 to -0.0084)	0.0025	-0.061 (-0.082 to -0.04)	4.4e-08	-0.046 (-0.064 to -0.029)	2.9e-07
cg11829870	22	50988451	KLHDC7B	-0.014 (-0.024 to -0.0043)	0.0054	-0.025 (-0.036 to -0.013)	2.4e-05	-0.049 (-0.065 to -0.033)	7.9e-09	-0.046 (-0.059 to -0.033)	1e-11
